# Supplementary material for: Molecular Profile and Clinical Associations of Androgen Receptor Coactivators and Structural Genes in Benign Prostatic Hyperplasia and Metabolic Syndrome
Source: Biomedicines. 2025 Nov 27;13(12):2896. doi: 10.3390/biomedicines13122896 (PMC12730403; doi:10.3390/biomedicines13122896)
Supplement: Supplementary file 1 [file biomedicines-13-02896-s001.zip]

Archive with 1 entries (1 files):
- Supplementary Material_proof revised_ID 3961919.pdf
